# Supplementary material for: Eumorphusmarginatus group in Sulawesi, Indonesia (Coleoptera, Endomychidae)
Source: Zookeys. 2019 Jan 30;(820):139–49. doi: 10.3897/zookeys.820.31527 (PMC6365488; doi:10.3897/zookeys.820.31527)
Supplement: XML Treatment for Eumorphus [file zookeys.820.31527-treatment1.xml]

<!DOCTYPE tp:taxon-treatment
  PUBLIC "-//TaxonX//DTD Taxonomic Treatment Publishing DTD v0 20100105//EN" "tax-treatment-NSO.dtd">
<tp:taxon-treatment xmlns:tp="http://www.plazi.org/taxpub"><tp:treatment-meta><kwd-group><label>Taxon classification</label><kwd><named-content xmlns:xlink="http://www.w3.org/1999/xlink" content-type="kingdom">Animalia</named-content></kwd><kwd><named-content xmlns:xlink="http://www.w3.org/1999/xlink" content-type="order">Coleoptera</named-content></kwd><kwd><named-content xmlns:xlink="http://www.w3.org/1999/xlink" content-type="family">Endomychidae</named-content></kwd></kwd-group><mixed-citation publication-type="journal"><person-group><name><surname>Yoshitomi</surname><given-names>Hiroyuki</given-names></name><name><surname>Sogoh</surname><given-names>Koichi</given-names></name></person-group><article-title><italic><tp:taxon-name><tp:taxon-name-part taxon-name-part-type="genus" reg="Eumorphus">Eumorphus</tp:taxon-name-part><tp:taxon-name-part taxon-name-part-type="species" reg="marginatus">marginatus</tp:taxon-name-part></tp:taxon-name></italic> group in Sulawesi, Indonesia (<tp:taxon-name><tp:taxon-name-part taxon-name-part-type="order">Coleoptera</tp:taxon-name-part></tp:taxon-name>, <tp:taxon-name><tp:taxon-name-part taxon-name-part-type="family">Endomychidae</tp:taxon-name-part></tp:taxon-name>)</article-title><source>Zookeys</source><day>30</day><month>1</month><year>2019</year><volume>2019</volume><issue>820</issue><fpage>139</fpage><lpage>149</lpage><pub-id pub-id-type="doi">10.3897/zookeys.820.31527</pub-id></mixed-citation></tp:treatment-meta><tp:nomenclature><tp:taxon-name>
            <tp:taxon-name-part taxon-name-part-type="genus" reg="Eumorphus">Eumorphus</tp:taxon-name-part>
          </tp:taxon-name><tp:taxon-authority>Weber, 1801</tp:taxon-authority></tp:nomenclature><tp:treatment-sec sec-type="type species" id="SECID0EBHAC"><title>Type species.</title><p><italic><tp:taxon-name><tp:taxon-name-part taxon-name-part-type="genus" reg="Eumorphus">Eumorphus</tp:taxon-name-part><tp:taxon-name-part taxon-name-part-type="species" reg="sumatrae">sumatrae</tp:taxon-name-part></tp:taxon-name></italic> Weber, 1801 (= <italic><tp:taxon-name><tp:taxon-name-part taxon-name-part-type="genus" reg="Erotylus">Erotylus</tp:taxon-name-part><tp:taxon-name-part taxon-name-part-type="species" reg="quadriguttatus">quadriguttatus</tp:taxon-name-part></tp:taxon-name></italic> Illiger, 1800).</p></tp:treatment-sec><tp:treatment-sec sec-type="diagnosis" id="SECID0E4HAC"><title>Diagnosis.</title><p><italic><tp:taxon-name><tp:taxon-name-part taxon-name-part-type="genus" reg="Eumorphus">Eumorphus</tp:taxon-name-part></tp:taxon-name></italic> is most similar to <italic><tp:taxon-name><tp:taxon-name-part taxon-name-part-type="genus" reg="Platindalmus">Platindalmus</tp:taxon-name-part></tp:taxon-name></italic> and <italic><tp:taxon-name><tp:taxon-name-part taxon-name-part-type="genus" reg="Gerstaeckerus">Gerstaeckerus</tp:taxon-name-part></tp:taxon-name></italic>, but is distinguished from these by the following combination of characters: 1) lateral margin of pronotum with a tendency to form irregularly broken lines, inconsistent and often <!--PageBreak -->asymmetrical; 2) apex of mandibles narrowly chisel-shaped; 3) basal margin of elytra simple; 4) intercoxal process of mesoventrite subparallel-sided; 5) male femora lacking fringes of long hairs on inner edges (after <xref ref-type="bibr" rid="B13">Tomaszewska 2005</xref>).</p><p>The <italic><tp:taxon-name><tp:taxon-name-part taxon-name-part-type="genus" reg="Eumorphus">Eumorphus</tp:taxon-name-part><tp:taxon-name-part taxon-name-part-type="species" reg="marginatus">marginatus</tp:taxon-name-part></tp:taxon-name></italic> group (sensu <xref ref-type="bibr" rid="B12">Strohecker 1968</xref>) is characterized as follows: large body size; elytra with lateral flattened margins wide, elevated dorsally in mesal part in male; male fore tibiae with sexual dimorphism.</p></tp:treatment-sec><tp:treatment-sec sec-type="notes" id="SECID0EPJAC"><title>Biological notes.</title><p><italic><tp:taxon-name><tp:taxon-name-part taxon-name-part-type="genus" reg="Eumorphus">Eumorphus</tp:taxon-name-part><tp:taxon-name-part taxon-name-part-type="species" reg="marginatus">marginatus</tp:taxon-name-part></tp:taxon-name></italic> Fabricius, 1801 was collected from <italic><tp:taxon-name><tp:taxon-name-part taxon-name-part-type="genus" reg="Polyporus">Polyporus</tp:taxon-name-part></tp:taxon-name></italic> sp., and living individuals apparently have a strong unpleasant smell, much like that of the seeds of <italic><tp:taxon-name><tp:taxon-name-part taxon-name-part-type="genus" reg="Parkia">Parkia</tp:taxon-name-part><tp:taxon-name-part taxon-name-part-type="species" reg="speciosa">speciosa</tp:taxon-name-part></tp:taxon-name></italic> (after <xref ref-type="bibr" rid="B1">Arrow 1925</xref>). The larva of <italic><tp:taxon-name><tp:taxon-name-part taxon-name-part-type="genus" reg="Eumorphus">Eumorphus</tp:taxon-name-part><tp:taxon-name-part taxon-name-part-type="species" reg="quadriguttatus">quadriguttatus</tp:taxon-name-part></tp:taxon-name></italic> (Illiger) was described by <xref ref-type="bibr" rid="B2">Bugnion (1909)</xref> and <xref ref-type="bibr" rid="B6">Hayashi (1986)</xref>, and <xref ref-type="bibr" rid="B13">Tomaszewska (2005)</xref> provided a description of the larva of a <italic><tp:taxon-name><tp:taxon-name-part taxon-name-part-type="genus" reg="Eumorphus">Eumorphus</tp:taxon-name-part></tp:taxon-name></italic> sp. with figures.</p><sec sec-type="Key to the species of Eumorphus marginatus group in Sulawesi" id="SECID0EULAC"><title>Key to the species of <italic><tp:taxon-name><tp:taxon-name-part taxon-name-part-type="genus" reg="Eumorphus">Eumorphus</tp:taxon-name-part><tp:taxon-name-part taxon-name-part-type="species" reg="marginatus">marginatus</tp:taxon-name-part></tp:taxon-name></italic> group in Sulawesi</title><table-wrap content-type="key" position="anchor" orientation="portrait"><table id="TID0E5EAC" rules="all"><tbody><tr><td rowspan="1" colspan="1">1</td><td rowspan="1" colspan="1">Elytra with two anterior spots</td><td rowspan="1" colspan="1">
                      <bold><italic><tp:taxon-name><tp:taxon-name-part taxon-name-part-type="genus" reg="Eumorphus">E.</tp:taxon-name-part><tp:taxon-name-part taxon-name-part-type="species" reg="mirabilis">mirabilis</tp:taxon-name-part></tp:taxon-name></italic> sp. n.</bold>
                    </td></tr><tr><td rowspan="1" colspan="1">–</td><td rowspan="1" colspan="1">Elytra with two anterior and two posterior spots</td><td rowspan="1" colspan="1">
                      <bold>2</bold>
                    </td></tr><tr><td rowspan="1" colspan="1">2</td><td rowspan="1" colspan="1">Elytra cordiform; elytral spots small, distant from suture by 2 times spot’s diameter</td><td rowspan="1" colspan="1">
                      <bold><italic><tp:taxon-name>
                            <tp:taxon-name-part taxon-name-part-type="genus" reg="Eumorphus">E.</tp:taxon-name-part>
                            <tp:taxon-name-part taxon-name-part-type="species" reg="wegneri">wegneri</tp:taxon-name-part>
                          </tp:taxon-name></italic></bold>
                    </td></tr><tr><td rowspan="1" colspan="1">–</td><td rowspan="1" colspan="1">Elytra bluntly rounded behind; elytral spots relatively large, each distant from suture by its own diameter</td><td rowspan="1" colspan="1">
                      <bold><italic><tp:taxon-name>
                            <tp:taxon-name-part taxon-name-part-type="genus" reg="Eumorphus">E.</tp:taxon-name-part>
                            <tp:taxon-name-part taxon-name-part-type="species" reg="costatus">costatus</tp:taxon-name-part>
                          </tp:taxon-name></italic></bold>
                    </td></tr></tbody></table></table-wrap></sec></tp:treatment-sec><ref-list><ref id="B13"><mixed-citation xmlns:xlink="http://www.w3.org/1999/xlink" xlink:type="simple"><person-group><name name-style="western"><surname>Tomaszewska</surname><given-names>KW</given-names></name></person-group> (<year>2005</year>) Phylogeny and generic classification of the subfamily <tp:taxon-name><tp:taxon-name-part taxon-name-part-type="subfamily">Lycoperdininae</tp:taxon-name-part></tp:taxon-name> with a reanalysis of the family <tp:taxon-name><tp:taxon-name-part taxon-name-part-type="family">Endomychidae</tp:taxon-name-part></tp:taxon-name> (<tp:taxon-name><tp:taxon-name-part taxon-name-part-type="order">Coleoptera</tp:taxon-name-part></tp:taxon-name>: <tp:taxon-name><tp:taxon-name-part taxon-name-part-type="superfamily">Cucujoidea</tp:taxon-name-part></tp:taxon-name>). Annales Zoologici 55(suppl. 1): 1–172.</mixed-citation></ref><ref id="B12"><mixed-citation xmlns:xlink="http://www.w3.org/1999/xlink" xlink:type="simple"><person-group><name name-style="western"><surname>Strohecker</surname><given-names>HF</given-names></name></person-group> (<year>1968</year>) <article-title>A synopsis of the genus <italic><tp:taxon-name><tp:taxon-name-part taxon-name-part-type="genus">Eumorphus</tp:taxon-name-part></tp:taxon-name></italic> (<tp:taxon-name><tp:taxon-name-part taxon-name-part-type="order">Coleoptera</tp:taxon-name-part></tp:taxon-name>: <tp:taxon-name><tp:taxon-name-part taxon-name-part-type="family">Endomychidae</tp:taxon-name-part></tp:taxon-name>).</article-title><source>Pacific Insect</source><volume>10</volume>(<issue>1</issue>): <fpage>79</fpage>–<lpage>112</lpage>.</mixed-citation></ref><ref id="B1"><mixed-citation xmlns:xlink="http://www.w3.org/1999/xlink" xlink:type="simple"><person-group><name name-style="western"><surname>Arrow</surname><given-names>GJ</given-names></name></person-group> (<year>1925</year>) <article-title><tp:taxon-name><tp:taxon-name-part taxon-name-part-type="order">Coleoptera</tp:taxon-name-part></tp:taxon-name>. <tp:taxon-name><tp:taxon-name-part taxon-name-part-type="clade">Clavicornia</tp:taxon-name-part></tp:taxon-name>. <tp:taxon-name><tp:taxon-name-part taxon-name-part-type="family">Erotylidae</tp:taxon-name-part></tp:taxon-name>, <tp:taxon-name><tp:taxon-name-part taxon-name-part-type="family">Languriidae</tp:taxon-name-part></tp:taxon-name>, and <tp:taxon-name><tp:taxon-name-part taxon-name-part-type="family">Endomychidae</tp:taxon-name-part></tp:taxon-name>.</article-title> In: <person-group><name name-style="western"><surname>Arrow</surname><given-names>GJ</given-names></name></person-group> (<role>Ed.</role>) <issue-title>The Fauna of British India, including Ceylon and Burma.</issue-title><source>Taylor and Francis, London</source>, <fpage>268</fpage>–<lpage>405</lpage>.</mixed-citation></ref><ref id="B2"><mixed-citation xmlns:xlink="http://www.w3.org/1999/xlink" xlink:type="simple"><person-group><name name-style="western"><surname>Bugnion</surname><given-names>E</given-names></name></person-group> (<year>1909</year>) <article-title>Les metamorphoses de l’<italic><tp:taxon-name><tp:taxon-name-part taxon-name-part-type="genus">Eumorphus</tp:taxon-name-part><tp:taxon-name-part taxon-name-part-type="species">pulchripes</tp:taxon-name-part></tp:taxon-name></italic> Gerst., de Ceylan.</article-title><source>Annales de la Société Entomologique de France</source><volume>78</volume>: <fpage>282</fpage>–<lpage>286</lpage>. [pl. 11]</mixed-citation></ref><ref id="B6"><mixed-citation xmlns:xlink="http://www.w3.org/1999/xlink" xlink:type="simple"><person-group><name name-style="western"><surname>Hayashi</surname><given-names>N</given-names></name></person-group> (<year>1986</year>) <article-title>Key to families of the larvae.</article-title> In: <person-group><name name-style="western"><surname>Morimoto</surname><given-names>K</given-names></name><name name-style="western"><surname>Hayashi</surname><given-names>N</given-names></name></person-group> (<role>Eds</role>) <issue-title>The Coleoptera of Japan in Color (I).</issue-title><source>Hoikusha, Osaka</source>, <fpage>202</fpage>–<lpage>217</lpage>. [In Japanese]</mixed-citation></ref></ref-list></tp:taxon-treatment>
