# Supplementary material for: Eumorphusmarginatus group in Sulawesi, Indonesia (Coleoptera, Endomychidae)
Source: Zookeys. 2019 Jan 30;(820):139–49. doi: 10.3897/zookeys.820.31527 (PMC6365488; doi:10.3897/zookeys.820.31527)
Supplement: XML Treatment for Eumorphus costatus [file zookeys.820.31527-treatment2.xml]

<!DOCTYPE tp:taxon-treatment
  PUBLIC "-//TaxonX//DTD Taxonomic Treatment Publishing DTD v0 20100105//EN" "tax-treatment-NSO.dtd">
<tp:taxon-treatment xmlns:tp="http://www.plazi.org/taxpub"><tp:treatment-meta><kwd-group><label>Taxon classification</label><kwd><named-content xmlns:xlink="http://www.w3.org/1999/xlink" content-type="kingdom">Animalia</named-content></kwd><kwd><named-content xmlns:xlink="http://www.w3.org/1999/xlink" content-type="order">Coleoptera</named-content></kwd><kwd><named-content xmlns:xlink="http://www.w3.org/1999/xlink" content-type="family">Endomychidae</named-content></kwd></kwd-group><mixed-citation publication-type="journal"><person-group><name><surname>Yoshitomi</surname><given-names>Hiroyuki</given-names></name><name><surname>Sogoh</surname><given-names>Koichi</given-names></name></person-group><article-title><italic><tp:taxon-name><tp:taxon-name-part taxon-name-part-type="genus" reg="Eumorphus">Eumorphus</tp:taxon-name-part><tp:taxon-name-part taxon-name-part-type="species" reg="marginatus">marginatus</tp:taxon-name-part></tp:taxon-name></italic> group in Sulawesi, Indonesia (<tp:taxon-name><tp:taxon-name-part taxon-name-part-type="order">Coleoptera</tp:taxon-name-part></tp:taxon-name>, <tp:taxon-name><tp:taxon-name-part taxon-name-part-type="family">Endomychidae</tp:taxon-name-part></tp:taxon-name>)</article-title><source>Zookeys</source><day>30</day><month>1</month><year>2019</year><volume>2019</volume><issue>820</issue><fpage>139</fpage><lpage>149</lpage><pub-id pub-id-type="doi">10.3897/zookeys.820.31527</pub-id></mixed-citation></tp:treatment-meta><tp:nomenclature><tp:taxon-name>
            <tp:taxon-name-part taxon-name-part-type="genus" reg="Eumorphus">Eumorphus</tp:taxon-name-part>
            <tp:taxon-name-part taxon-name-part-type="species" reg="costatus">costatus</tp:taxon-name-part>
          </tp:taxon-name><tp:taxon-authority>Gorham, 1873</tp:taxon-authority><xref ref-type="fig" rid="F1">Figs 1A, B</xref><xref ref-type="fig" rid="F3">; 3A, B</xref><xref ref-type="fig" rid="F4">; 4A, B</xref><xref ref-type="fig" rid="F5">; 5A, B</xref><xref ref-type="fig" rid="F6">; 6A–D</xref><tp:nomenclature-citation-list><tp:nomenclature-citation><tp:taxon-name>
                <tp:taxon-name-part taxon-name-part-type="genus" reg="Eumorphus">Eumorphus</tp:taxon-name-part>
                <tp:taxon-name-part taxon-name-part-type="species" reg="costatus">costatus</tp:taxon-name-part>
              </tp:taxon-name><comment>Gorham, 1873: 34, fig. 6. <xref ref-type="bibr" rid="B12">Strohecker 1968</xref>: 84, figs. 11, 65 (short description and figures of habitus and male genitalia).</comment></tp:nomenclature-citation></tp:nomenclature-citation-list></tp:nomenclature><tp:treatment-sec sec-type="material" id="SECID0EPBAE"><title>Material examined.</title><p>1 male and 2 females (<named-content xmlns:xlink="http://www.w3.org/1999/xlink" content-type="dwc:institutional_code" xlink:type="simple">EUMJ</named-content>), “C. Sulawesi: Puncak Palopo Puncak, Indonesia, 23–25.XI.2012, Kiyoshi Ando leg.”; 1 male (<named-content xmlns:xlink="http://www.w3.org/1999/xlink" content-type="dwc:institutional_code" xlink:type="simple">EUMJ</named-content>), “(C. Sulawesi) Dongidongi, 10 km S of Palolo, alt. ca 1000 m, 18.VI.1986, S. Nagai leg.”; 2 female (<named-content xmlns:xlink="http://www.w3.org/1999/xlink" content-type="dwc:institutional_code" xlink:type="simple">EUMJ</named-content>), “INDONESIA Puncak Palopo Sulawesi Selatan 30–31.XII.1999 N. Ohbayashi leg.”; 1 male &amp; 1 female, “[INDONESIA] Bantu Kaya Angin Battang Palopo Sulawesi Selatan Alt. ca. 350 m <named-content xmlns:xlink="http://www.w3.org/1999/xlink" content-type="dwc:verbatimCoordinates" xlink:type="simple"><named-content content-type="geo-json" specific-use="{&#34;type&#34;:&#34;Point&#34;,&#34;coordinates&#34;:[120.133333,-2.950000]}" id="NCID0EHCAE" xlink:type="simple">02°57'S, 120°08'E</named-content></named-content> 31.I.2013 J. Yamasako leg.”; 1 female (<named-content xmlns:xlink="http://www.w3.org/1999/xlink" content-type="dwc:institutional_code" xlink:type="simple">EUMJ</named-content>), “[BONEBOLANGO: INDONESIA] Mt. Tilongkabila (Gunung Tilonkabila) N. Sulawesi, alt. ca. 1300–1500 m <named-content xmlns:xlink="http://www.w3.org/1999/xlink" content-type="dwc:verbatimCoordinates" xlink:type="simple"><named-content content-type="geo-json" specific-use="{&#34;type&#34;:&#34;Point&#34;,&#34;coordinates&#34;:[123.222975,0.588372]}" id="NCID0EUCAE" xlink:type="simple">0°35'18.14"N, 123°13'22.71"E</named-content></named-content>–<named-content xmlns:xlink="http://www.w3.org/1999/xlink" content-type="dwc:verbatimCoordinates" xlink:type="simple"><named-content content-type="geo-json" specific-use="{&#34;type&#34;:&#34;Point&#34;,&#34;coordinates&#34;:[123.222947,0.588436]}" id="NCID0E3CAE" xlink:type="simple">0°35'18.37"N, 123°13'22.61"E</named-content></named-content> 10.VI.2012 Ryo Ogawa leg.”</p></tp:treatment-sec><tp:treatment-sec sec-type="diagnosis" id="SECID0EBDAE"><title>Diagnosis.</title><p>This species is similar to <italic><tp:taxon-name><tp:taxon-name-part taxon-name-part-type="genus" reg="Eumorphus">Eumorphus</tp:taxon-name-part><tp:taxon-name-part taxon-name-part-type="species" reg="marginatus">marginatus</tp:taxon-name-part></tp:taxon-name></italic> Fabricius, 1801 but differs from the latter in the following characteristics: elytral spots smaller, each distant from suture by its own diameter; in <italic><tp:taxon-name><tp:taxon-name-part taxon-name-part-type="genus" reg="Eumorphus">E.</tp:taxon-name-part><tp:taxon-name-part taxon-name-part-type="species" reg="marginatus">marginatus</tp:taxon-name-part></tp:taxon-name></italic> elytral spots larger and distant from suture by 1/2 of its own diameter).</p></tp:treatment-sec><tp:treatment-sec sec-type="description" id="SECID0E4DAE"><title>Description.</title><p><italic>Male</italic>.</p><p>Coloration of body black, with blueish luster; elytral spots yellowish orange.</p><p>Antennae long, reaching to ca. basal 1/4 of elytra.</p><p>Pronotum (Fig. <xref ref-type="fig" rid="F4">4A</xref>) glossy, narrowly depressed in lateral parts; lateral margins subparallel-sided in basal 1/2, then gently tapered anteriorly; lateral sulci relatively long, reaching ca. basal 1/3 of <abbrev xmlns:xlink="http://www.w3.org/1999/xlink" xlink:title="pronotal length in median line" id="ABBRID0ENEAE" xlink:type="simple">PLM</abbrev>; anterior angles ca. 60°; posterior angles sharply pointed, projecting postero-laterally; <abbrev xmlns:xlink="http://www.w3.org/1999/xlink" xlink:title="pronotal length in median line" id="ABBRID0EREAE" xlink:type="simple">PLM</abbrev>/<abbrev xmlns:xlink="http://www.w3.org/1999/xlink" xlink:title="pronotal length from anterior angle to posterior margin" id="ABBRID0EVEAE" xlink:type="simple">PLS</abbrev> 0.85–0.86 (0.86); <abbrev xmlns:xlink="http://www.w3.org/1999/xlink" xlink:title="pronotal width in posterior angles" id="ABBRID0EZEAE" xlink:type="simple">PWP</abbrev>/<abbrev xmlns:xlink="http://www.w3.org/1999/xlink" xlink:title="pronotal width in anterior angles" id="ABBRID0E4EAE" xlink:type="simple">PWA</abbrev> 1.84–1.95 (1.89); <abbrev xmlns:xlink="http://www.w3.org/1999/xlink" xlink:title="pronotal width in posterior angles" id="ABBRID0EBFAE" xlink:type="simple">PWP</abbrev>/<abbrev xmlns:xlink="http://www.w3.org/1999/xlink" xlink:title="pronotal length in median line" id="ABBRID0EFFAE" xlink:type="simple">PLM</abbrev> 1.79–1.99 (1.89); <abbrev xmlns:xlink="http://www.w3.org/1999/xlink" xlink:title="pronotal width in posterior angles" id="ABBRID0EJFAE" xlink:type="simple">PWP</abbrev>/<abbrev xmlns:xlink="http://www.w3.org/1999/xlink" xlink:title="pronotal length from anterior angle to posterior margin" id="ABBRID0ENFAE" xlink:type="simple">PLS</abbrev> 1.55–1.69 (1.62). Elytra (Fig. <xref ref-type="fig" rid="F1">1A</xref>) ovate, bluntly rounded behind, widest at middle; lateral flattened margins wide, flat dorsally; elytral spots two pairs, relatively large, each distant from suture by its own diameter; anterior <!--PageBreak -->ones transverse, situated in anterior 1/4 of elytra; posterior ones oval, situated in posterior 1/3 of elytra; elytra along suture (Fig. <xref ref-type="fig" rid="F3">3A</xref>) distinctly elevated in mesal part; <abbrev xmlns:xlink="http://www.w3.org/1999/xlink" xlink:title="elytral length from anterior margin to elytral apex, along suture including scutellum" id="ABBRID0E2FAE" xlink:type="simple">EL</abbrev>/<abbrev xmlns:xlink="http://www.w3.org/1999/xlink" xlink:title="maximum elytral width" id="ABBRID0E6FAE" xlink:type="simple">EW</abbrev> 1.06–1.09 (1.07); <abbrev xmlns:xlink="http://www.w3.org/1999/xlink" xlink:title="elytral length from anterior margin to elytral apex, along suture including scutellum" id="ABBRID0EDGAE" xlink:type="simple">EL</abbrev>/<abbrev xmlns:xlink="http://www.w3.org/1999/xlink" xlink:title="pronotal length in median line" id="ABBRID0EHGAE" xlink:type="simple">PLM</abbrev> 4.09–4.40 (4.24); <abbrev xmlns:xlink="http://www.w3.org/1999/xlink" xlink:title="maximum elytral width" id="ABBRID0ELGAE" xlink:type="simple">EW</abbrev>/<abbrev xmlns:xlink="http://www.w3.org/1999/xlink" xlink:title="pronotal width in posterior angles" id="ABBRID0EPGAE" xlink:type="simple">PWP</abbrev> 2.04–2.14 (2.09); <abbrev xmlns:xlink="http://www.w3.org/1999/xlink" xlink:title="total length (PLM + EL)" id="ABBRID0ETGAE" xlink:type="simple">TL</abbrev>/<abbrev xmlns:xlink="http://www.w3.org/1999/xlink" xlink:title="maximum elytral width" id="ABBRID0EXGAE" xlink:type="simple">EW</abbrev> 1.32–1.33 (1.33). Fore tibiae (Fig. <xref ref-type="fig" rid="F5">5A</xref>) stout; apical carinae distinct, covered with yellowish brown pubescence on inner surface; fore tibial tooth long, triangular, situated in apical 1/4. Metatibial apices widely prolonged and flattened, sharply pointed at outer angles.</p><fig id="F1" position="float" orientation="portrait"><label>Figure 1.</label><caption><p>Habitus of <italic><tp:taxon-name><tp:taxon-name-part taxon-name-part-type="genus" reg="Eumorphus">Eumorphus</tp:taxon-name-part></tp:taxon-name></italic> spp. <bold>A</bold><italic><tp:taxon-name><tp:taxon-name-part taxon-name-part-type="genus" reg="Eumorphus">E.</tp:taxon-name-part><tp:taxon-name-part taxon-name-part-type="species" reg="costatus">costatus</tp:taxon-name-part></tp:taxon-name></italic>, male <bold>B</bold><italic><tp:taxon-name><tp:taxon-name-part taxon-name-part-type="genus" reg="Eumorphus">E.</tp:taxon-name-part><tp:taxon-name-part taxon-name-part-type="species" reg="costatus">costatus</tp:taxon-name-part></tp:taxon-name></italic>, female <bold>C</bold><italic><tp:taxon-name><tp:taxon-name-part taxon-name-part-type="genus" reg="Eumorphus">E.</tp:taxon-name-part><tp:taxon-name-part taxon-name-part-type="species" reg="wegneri">wegneri</tp:taxon-name-part></tp:taxon-name></italic>, male. Scale bar: 5.0 mm.</p></caption><graphic xmlns:xlink="http://www.w3.org/1999/xlink" xlink:href="zookeys-820-139-g001.jpg" position="float" orientation="portrait" xlink:type="simple" id="oo_260909.jpg"/></fig><p>Aedeagus (Fig. <xref ref-type="fig" rid="F6">6A–D</xref>) 5.4 mm long; median lobe stout, expanded ventrally in median part; apical branch short, obtuse and bisinuate at apex; subapical branch long, evenly curved apically; tegmen not movable, with short tegminal strut; endophallus consisting of bifid long right membranous lobe and left membranous lobe, with rather sclerotized spinous plate at base of left lobe.</p><p><italic>Female</italic>. Similar to male, but sexual dimorphism distinct in the following characteristics: posterior angles of pronotum (Fig. <xref ref-type="fig" rid="F4">4B</xref>) nearly right-angled; elytra with lateral flattened margins narrower than in male, gently arcuate dorsally along suture (Fig. <xref ref-type="fig" rid="F3">3B</xref>); fore tibiae (Fig. <xref ref-type="fig" rid="F5">5B</xref>) slender and straight, covered with yellowish brown pubescence in apical half; metatibial apices simple; <abbrev xmlns:xlink="http://www.w3.org/1999/xlink" xlink:title="pronotal length in median line" id="ABBRID0EQJAE" xlink:type="simple">PLM</abbrev>/<abbrev xmlns:xlink="http://www.w3.org/1999/xlink" xlink:title="pronotal length from anterior angle to posterior margin" id="ABBRID0EUJAE" xlink:type="simple">PLS</abbrev> 0.80–0.84 (0.82); <abbrev xmlns:xlink="http://www.w3.org/1999/xlink" xlink:title="pronotal width in posterior angles" id="ABBRID0EYJAE" xlink:type="simple">PWP</abbrev>/<abbrev xmlns:xlink="http://www.w3.org/1999/xlink" xlink:title="pronotal width in anterior angles" id="ABBRID0E3JAE" xlink:type="simple">PWA</abbrev> 1.46–1.69 (1.59); <abbrev xmlns:xlink="http://www.w3.org/1999/xlink" xlink:title="pronotal width in posterior angles" id="ABBRID0EAKAE" xlink:type="simple">PWP</abbrev>/<abbrev xmlns:xlink="http://www.w3.org/1999/xlink" xlink:title="pronotal length in median line" id="ABBRID0EEKAE" xlink:type="simple">PLM</abbrev> 1.59–1.77 (1.66); <abbrev xmlns:xlink="http://www.w3.org/1999/xlink" xlink:title="pronotal width in posterior angles" id="ABBRID0EIKAE" xlink:type="simple">PWP</abbrev>/<abbrev xmlns:xlink="http://www.w3.org/1999/xlink" xlink:title="pronotal length from anterior angle to posterior margin" id="ABBRID0EMKAE" xlink:type="simple">PLS</abbrev> 1.31–1.44 (1.37); <abbrev xmlns:xlink="http://www.w3.org/1999/xlink" xlink:title="elytral length from anterior margin to elytral apex, along suture including scutellum" id="ABBRID0EQKAE" xlink:type="simple">EL</abbrev>/<abbrev xmlns:xlink="http://www.w3.org/1999/xlink" xlink:title="maximum elytral width" id="ABBRID0EUKAE" xlink:type="simple">EW</abbrev> 1.10–1.32 (1.24); <abbrev xmlns:xlink="http://www.w3.org/1999/xlink" xlink:title="elytral length from anterior margin to elytral apex, along suture including scutellum" id="ABBRID0EYKAE" xlink:type="simple">EL</abbrev>/<abbrev xmlns:xlink="http://www.w3.org/1999/xlink" xlink:title="pronotal length in median line" id="ABBRID0E3KAE" xlink:type="simple">PLM</abbrev> 3.86–4.25 (4.07); <abbrev xmlns:xlink="http://www.w3.org/1999/xlink" xlink:title="maximum elytral width" id="ABBRID0EALAE" xlink:type="simple">EW</abbrev>/<abbrev xmlns:xlink="http://www.w3.org/1999/xlink" xlink:title="pronotal width in posterior angles" id="ABBRID0EELAE" xlink:type="simple">PWP</abbrev> 1.93–2.13 (1.98); <abbrev xmlns:xlink="http://www.w3.org/1999/xlink" xlink:title="total length (PLM + EL)" id="ABBRID0EILAE" xlink:type="simple">TL</abbrev>/<abbrev xmlns:xlink="http://www.w3.org/1999/xlink" xlink:title="maximum elytral width" id="ABBRID0EMLAE" xlink:type="simple">EW</abbrev> 1.37–1.63 (1.55).</p><p><italic>Measurements</italic>. Male (n = 2). <abbrev xmlns:xlink="http://www.w3.org/1999/xlink" xlink:title="total length (PLM + EL)" id="ABBRID0EULAE" xlink:type="simple">TL</abbrev> 16.68–18.53 (17.61) mm; PW 5.88–6.83 (6.36) mm; PW 3.20–3.50 (3.35) mm; PL 3.28–3.43 (3.36) mm; PL 3.80–4.05 (3.93) mm; <abbrev xmlns:xlink="http://www.w3.org/1999/xlink" xlink:title="elytral length from anterior margin to elytral apex, along suture including scutellum" id="ABBRID0EYLAE" xlink:type="simple">EL</abbrev> 13.40–15.10 (14.25) mm; <abbrev xmlns:xlink="http://www.w3.org/1999/xlink" xlink:title="maximum elytral width" id="ABBRID0E3LAE" xlink:type="simple">EW</abbrev> 12.6–13.9 (13.25) mm. Female (n = 6). <abbrev xmlns:xlink="http://www.w3.org/1999/xlink" xlink:title="total length (PLM + EL)" id="ABBRID0EAMAE" xlink:type="simple">TL</abbrev> 13.40–16.85 (15.17) mm; PW 4.55–5.60 (4.96) mm; PW 2.90–3.35 (3.12) mm; PL 2.60–3.30 (2.99) mm; PL 3.20–4.00 (3.63) mm; <abbrev xmlns:xlink="http://www.w3.org/1999/xlink" xlink:title="elytral length from anterior margin to elytral apex, along suture including scutellum" id="ABBRID0EEMAE" xlink:type="simple">EL</abbrev> 10.80–13.55 (12.18) mm; <abbrev xmlns:xlink="http://www.w3.org/1999/xlink" xlink:title="maximum elytral width" id="ABBRID0EIMAE" xlink:type="simple">EW</abbrev> 8.85–10.85 (9.79) mm.</p></tp:treatment-sec><tp:treatment-sec sec-type="distribution" id="SECID0EMMAE"><title>Distribution.</title><p>Indonesia (Sulawesi: South, Central, and North).</p></tp:treatment-sec><tp:treatment-sec><!--Section generated to contain objects referenced in tp:taxon-treatment.--><fig id="F3" position="float" orientation="portrait"><label>Figure 3.</label><caption><p>Elytra of <italic><tp:taxon-name><tp:taxon-name-part taxon-name-part-type="genus" reg="Eumorphus">Eumorphus</tp:taxon-name-part></tp:taxon-name></italic> spp. in dorso-lateral view. <bold>A</bold><italic><tp:taxon-name><tp:taxon-name-part taxon-name-part-type="genus" reg="Eumorphus">E.</tp:taxon-name-part><tp:taxon-name-part taxon-name-part-type="species" reg="costatus">costatus</tp:taxon-name-part></tp:taxon-name></italic>, male <bold>B</bold><italic><tp:taxon-name><tp:taxon-name-part taxon-name-part-type="genus" reg="Eumorphus">E.</tp:taxon-name-part><tp:taxon-name-part taxon-name-part-type="species" reg="costatus">costatus</tp:taxon-name-part></tp:taxon-name></italic>, female <bold>C</bold><italic><tp:taxon-name><tp:taxon-name-part taxon-name-part-type="genus" reg="Eumorphus">E.</tp:taxon-name-part><tp:taxon-name-part taxon-name-part-type="species" reg="wegneri">wegneri</tp:taxon-name-part></tp:taxon-name></italic>, male <bold>D</bold><italic><tp:taxon-name><tp:taxon-name-part taxon-name-part-type="genus" reg="Eumorphus">E.</tp:taxon-name-part><tp:taxon-name-part taxon-name-part-type="species" reg="mirabilis">mirabilis</tp:taxon-name-part></tp:taxon-name></italic> sp. n., male <bold>E</bold><italic><tp:taxon-name><tp:taxon-name-part taxon-name-part-type="genus" reg="Eumorphus">E.</tp:taxon-name-part><tp:taxon-name-part taxon-name-part-type="species" reg="mirabilis">mirabilis</tp:taxon-name-part></tp:taxon-name></italic> sp. n., female. Scale bar: 5.0 mm.</p></caption><graphic xmlns:xlink="http://www.w3.org/1999/xlink" xlink:href="zookeys-820-139-g003.jpg" position="float" orientation="portrait" xlink:type="simple" id="oo_260911.jpg"/></fig><fig id="F4" position="float" orientation="portrait"><label>Figure 4.</label><caption><p>Head and pronotum of <italic><tp:taxon-name><tp:taxon-name-part taxon-name-part-type="genus" reg="Eumorphus">Eumorphus</tp:taxon-name-part></tp:taxon-name></italic> spp. <bold>A</bold><italic><tp:taxon-name><tp:taxon-name-part taxon-name-part-type="genus" reg="Eumorphus">E.</tp:taxon-name-part><tp:taxon-name-part taxon-name-part-type="species" reg="costatus">costatus</tp:taxon-name-part></tp:taxon-name></italic>, male <bold>B</bold><italic><tp:taxon-name><tp:taxon-name-part taxon-name-part-type="genus" reg="Eumorphus">E.</tp:taxon-name-part><tp:taxon-name-part taxon-name-part-type="species" reg="costatus">costatus</tp:taxon-name-part></tp:taxon-name></italic>, female <bold>C</bold><italic><tp:taxon-name><tp:taxon-name-part taxon-name-part-type="genus" reg="Eumorphus">E.</tp:taxon-name-part><tp:taxon-name-part taxon-name-part-type="species" reg="wegneri">wegneri</tp:taxon-name-part></tp:taxon-name></italic>, male <bold>D</bold><italic><tp:taxon-name><tp:taxon-name-part taxon-name-part-type="genus" reg="Eumorphus">E.</tp:taxon-name-part><tp:taxon-name-part taxon-name-part-type="species" reg="mirabilis">mirabilis</tp:taxon-name-part></tp:taxon-name></italic> sp. n., male <bold>E</bold><italic><tp:taxon-name><tp:taxon-name-part taxon-name-part-type="genus" reg="Eumorphus">E.</tp:taxon-name-part><tp:taxon-name-part taxon-name-part-type="species" reg="mirabilis">mirabilis</tp:taxon-name-part></tp:taxon-name></italic> sp. n., female. Scale bar: 1.0 mm.</p></caption><graphic xmlns:xlink="http://www.w3.org/1999/xlink" xlink:href="zookeys-820-139-g004.jpg" position="float" orientation="portrait" xlink:type="simple" id="oo_260912.jpg"/></fig><fig id="F5" position="float" orientation="portrait"><label>Figure 5.</label><caption><p>Fore tibia of <italic><tp:taxon-name><tp:taxon-name-part taxon-name-part-type="genus" reg="Eumorphus">Eumorphus</tp:taxon-name-part></tp:taxon-name></italic> spp. in dorsal view. <bold>A</bold><italic><tp:taxon-name><tp:taxon-name-part taxon-name-part-type="genus" reg="Eumorphus">E.</tp:taxon-name-part><tp:taxon-name-part taxon-name-part-type="species" reg="costatus">costatus</tp:taxon-name-part></tp:taxon-name></italic>, male <bold>B</bold><italic><tp:taxon-name><tp:taxon-name-part taxon-name-part-type="genus" reg="Eumorphus">E.</tp:taxon-name-part><tp:taxon-name-part taxon-name-part-type="species" reg="costatus">costatus</tp:taxon-name-part></tp:taxon-name></italic>, female <bold>C</bold><italic><tp:taxon-name><tp:taxon-name-part taxon-name-part-type="genus" reg="Eumorphus">E.</tp:taxon-name-part><tp:taxon-name-part taxon-name-part-type="species" reg="wegneri">wegneri</tp:taxon-name-part></tp:taxon-name></italic>, male <bold>D</bold><italic><tp:taxon-name><tp:taxon-name-part taxon-name-part-type="genus" reg="Eumorphus">E.</tp:taxon-name-part><tp:taxon-name-part taxon-name-part-type="species" reg="mirabilis">mirabilis</tp:taxon-name-part></tp:taxon-name></italic> sp. n., male <bold>E</bold><italic><tp:taxon-name><tp:taxon-name-part taxon-name-part-type="genus" reg="Eumorphus">E.</tp:taxon-name-part><tp:taxon-name-part taxon-name-part-type="species" reg="mirabilis">mirabilis</tp:taxon-name-part></tp:taxon-name></italic> sp. n., female. Scale bar: 1.0 mm.</p></caption><graphic xmlns:xlink="http://www.w3.org/1999/xlink" xlink:href="zookeys-820-139-g005.jpg" position="float" orientation="portrait" xlink:type="simple" id="oo_260913.jpg"/></fig><fig id="F6" position="float" orientation="portrait"><label>Figure 6.</label><caption><p>Aedeagus of <italic><tp:taxon-name><tp:taxon-name-part taxon-name-part-type="genus" reg="Eumorphus">Eumorphus</tp:taxon-name-part></tp:taxon-name></italic> spp. <bold>A–D</bold><italic><tp:taxon-name><tp:taxon-name-part taxon-name-part-type="genus" reg="Eumorphus">E.</tp:taxon-name-part><tp:taxon-name-part taxon-name-part-type="species" reg="costatus">costatus</tp:taxon-name-part></tp:taxon-name></italic><bold>E–H</bold><italic><tp:taxon-name><tp:taxon-name-part taxon-name-part-type="genus" reg="Eumorphus">E.</tp:taxon-name-part><tp:taxon-name-part taxon-name-part-type="species" reg="wegneri">wegneri</tp:taxon-name-part></tp:taxon-name></italic><bold>I–L</bold><italic><tp:taxon-name><tp:taxon-name-part taxon-name-part-type="genus" reg="Eumorphus">E.</tp:taxon-name-part><tp:taxon-name-part taxon-name-part-type="species" reg="mirabilis">mirabilis</tp:taxon-name-part></tp:taxon-name></italic> sp. n. <bold>A, E, I</bold> ventral <bold>B, F, J</bold> lateral <bold>C, G, K</bold> dorsal <bold>D, H, I</bold> apical. Abbreviations: ab: apical branch ed: endophallus sb: subapical branch ts: tegminal strut. Scale bars: 1.0 mm.</p></caption><graphic xmlns:xlink="http://www.w3.org/1999/xlink" xlink:href="zookeys-820-139-g006.jpg" position="float" orientation="portrait" xlink:type="simple" id="oo_260914.jpg"/></fig></tp:treatment-sec><ref-list><ref id="B12"><mixed-citation xmlns:xlink="http://www.w3.org/1999/xlink" xlink:type="simple"><person-group><name name-style="western"><surname>Strohecker</surname><given-names>HF</given-names></name></person-group> (<year>1968</year>) <article-title>A synopsis of the genus <italic><tp:taxon-name><tp:taxon-name-part taxon-name-part-type="genus">Eumorphus</tp:taxon-name-part></tp:taxon-name></italic> (<tp:taxon-name><tp:taxon-name-part taxon-name-part-type="order">Coleoptera</tp:taxon-name-part></tp:taxon-name>: <tp:taxon-name><tp:taxon-name-part taxon-name-part-type="family">Endomychidae</tp:taxon-name-part></tp:taxon-name>).</article-title><source>Pacific Insect</source><volume>10</volume>(<issue>1</issue>): <fpage>79</fpage>–<lpage>112</lpage>.</mixed-citation></ref></ref-list></tp:taxon-treatment>
