# Supplementary material for: Eumorphusmarginatus group in Sulawesi, Indonesia (Coleoptera, Endomychidae)
Source: Zookeys. 2019 Jan 30;(820):139–49. doi: 10.3897/zookeys.820.31527 (PMC6365488; doi:10.3897/zookeys.820.31527)
Supplement: XML Treatment for Eumorphus wegneri [file zookeys.820.31527-treatment3.xml]

<!DOCTYPE tp:taxon-treatment
  PUBLIC "-//TaxonX//DTD Taxonomic Treatment Publishing DTD v0 20100105//EN" "tax-treatment-NSO.dtd">
<tp:taxon-treatment xmlns:tp="http://www.plazi.org/taxpub"><tp:treatment-meta><kwd-group><label>Taxon classification</label><kwd><named-content xmlns:xlink="http://www.w3.org/1999/xlink" content-type="kingdom">Animalia</named-content></kwd><kwd><named-content xmlns:xlink="http://www.w3.org/1999/xlink" content-type="order">Coleoptera</named-content></kwd><kwd><named-content xmlns:xlink="http://www.w3.org/1999/xlink" content-type="family">Endomychidae</named-content></kwd></kwd-group><mixed-citation publication-type="journal"><person-group><name><surname>Yoshitomi</surname><given-names>Hiroyuki</given-names></name><name><surname>Sogoh</surname><given-names>Koichi</given-names></name></person-group><article-title><italic><tp:taxon-name><tp:taxon-name-part taxon-name-part-type="genus" reg="Eumorphus">Eumorphus</tp:taxon-name-part><tp:taxon-name-part taxon-name-part-type="species" reg="marginatus">marginatus</tp:taxon-name-part></tp:taxon-name></italic> group in Sulawesi, Indonesia (<tp:taxon-name><tp:taxon-name-part taxon-name-part-type="order">Coleoptera</tp:taxon-name-part></tp:taxon-name>, <tp:taxon-name><tp:taxon-name-part taxon-name-part-type="family">Endomychidae</tp:taxon-name-part></tp:taxon-name>)</article-title><source>Zookeys</source><day>30</day><month>1</month><year>2019</year><volume>2019</volume><issue>820</issue><fpage>139</fpage><lpage>149</lpage><pub-id pub-id-type="doi">10.3897/zookeys.820.31527</pub-id></mixed-citation></tp:treatment-meta><tp:nomenclature><tp:taxon-name>
            <tp:taxon-name-part taxon-name-part-type="genus" reg="Eumorphus">Eumorphus</tp:taxon-name-part>
            <tp:taxon-name-part taxon-name-part-type="species" reg="wegneri">wegneri</tp:taxon-name-part>
          </tp:taxon-name><tp:taxon-authority>Strohecker, 1956</tp:taxon-authority><xref ref-type="fig" rid="F1">Figs 1C</xref><xref ref-type="fig" rid="F3">; 3C</xref><xref ref-type="fig" rid="F4">; 4C</xref><xref ref-type="fig" rid="F5">; 5C</xref><xref ref-type="fig" rid="F6">; 6E–H</xref><!--PageBreak --><tp:nomenclature-citation-list><tp:nomenclature-citation><tp:taxon-name>
                <tp:taxon-name-part taxon-name-part-type="genus" reg="Eumorphus">Eumorphus</tp:taxon-name-part>
                <tp:taxon-name-part taxon-name-part-type="species" reg="wegneri">wegneri</tp:taxon-name-part>
              </tp:taxon-name><comment>Strohecker, 1956: 245; <xref ref-type="bibr" rid="B12">Strohecker 1968</xref>: 84, figs. 10, 64 (short description and figures of habitus and male genitalia).</comment></tp:nomenclature-citation></tp:nomenclature-citation-list></tp:nomenclature><tp:treatment-sec sec-type="material" id="SECID0E3OAE"><title>Material examined.</title><p>1 Male (<named-content xmlns:xlink="http://www.w3.org/1999/xlink" content-type="dwc:institutional_code" xlink:type="simple">EUMJ</named-content>), “W. Sulawesi: Mamasa Kampung Busau, Sulbar, Indonesia, 21.XI.2012, Kiyoshi Ando leg.”</p></tp:treatment-sec><tp:treatment-sec sec-type="diagnosis" id="SECID0EHPAE"><title>Diagnosis.</title><p>This species is distinct in having cordiform elytra and small elytral spots distant from suture.</p></tp:treatment-sec><tp:treatment-sec sec-type="description" id="SECID0EMPAE"><title>Description.</title><p><italic>Male</italic>.</p><p>Coloration of body black, with blueish luster; elytral spots yellowish orange.</p><p>Antennae long, reaching ca. basal 1/4 of elytra; antennal club wide.</p><p>Pronotum (Fig. <xref ref-type="fig" rid="F4">4C</xref>) glossy, narrowly depressed/concave in lateral parts; lateral margins gently and tapered anteriorly; lateral sulci short, reaching ca. basal 1/4 of <abbrev xmlns:xlink="http://www.w3.org/1999/xlink" xlink:title="pronotal length in median line" id="ABBRID0E3PAE" xlink:type="simple">PLM</abbrev>; anterior angles ca. 60°; posterior angles sharply pointed, projecting postero-<!--PageBreak --><!--PageBreak -->laterally; <abbrev xmlns:xlink="http://www.w3.org/1999/xlink" xlink:title="pronotal length in median line" id="ABBRID0EDQAE" xlink:type="simple">PLM</abbrev>/<abbrev xmlns:xlink="http://www.w3.org/1999/xlink" xlink:title="pronotal length from anterior angle to posterior margin" id="ABBRID0EHQAE" xlink:type="simple">PLS</abbrev> 0.83; <abbrev xmlns:xlink="http://www.w3.org/1999/xlink" xlink:title="pronotal width in posterior angles" id="ABBRID0ELQAE" xlink:type="simple">PWP</abbrev>/<abbrev xmlns:xlink="http://www.w3.org/1999/xlink" xlink:title="pronotal width in anterior angles" id="ABBRID0EPQAE" xlink:type="simple">PWA</abbrev> 2.00; <abbrev xmlns:xlink="http://www.w3.org/1999/xlink" xlink:title="pronotal width in posterior angles" id="ABBRID0ETQAE" xlink:type="simple">PWP</abbrev>/<abbrev xmlns:xlink="http://www.w3.org/1999/xlink" xlink:title="pronotal length in median line" id="ABBRID0EXQAE" xlink:type="simple">PLM</abbrev> 2.00; <abbrev xmlns:xlink="http://www.w3.org/1999/xlink" xlink:title="pronotal width in posterior angles" id="ABBRID0E2QAE" xlink:type="simple">PWP</abbrev>/<abbrev xmlns:xlink="http://www.w3.org/1999/xlink" xlink:title="pronotal length from anterior angle to posterior margin" id="ABBRID0E6QAE" xlink:type="simple">PLS</abbrev> 1.66. Elytra (Fig. <xref ref-type="fig" rid="F1">1C</xref>) cordiform, widest at middle; lateral flattened margins wide; elytral spots two pairs, small and oval, each distant from suture twice its diameter; anterior ones situated in anterior 1/4 of elytra; posterior ones situated in posterior 1/4 of elytra; elytra along suture (Fig. <xref ref-type="fig" rid="F3">3C</xref>) distinctly elevated in mesal part; <abbrev xmlns:xlink="http://www.w3.org/1999/xlink" xlink:title="elytral length from anterior margin to elytral apex, along suture including scutellum" id="ABBRID0ELRAE" xlink:type="simple">EL</abbrev>/<abbrev xmlns:xlink="http://www.w3.org/1999/xlink" xlink:title="maximum elytral width" id="ABBRID0EPRAE" xlink:type="simple">EW</abbrev> 1.03; <abbrev xmlns:xlink="http://www.w3.org/1999/xlink" xlink:title="elytral length from anterior margin to elytral apex, along suture including scutellum" id="ABBRID0ETRAE" xlink:type="simple">EL</abbrev>/<abbrev xmlns:xlink="http://www.w3.org/1999/xlink" xlink:title="pronotal length in median line" id="ABBRID0EXRAE" xlink:type="simple">PLM</abbrev> 4.62; <abbrev xmlns:xlink="http://www.w3.org/1999/xlink" xlink:title="maximum elytral width" id="ABBRID0E2RAE" xlink:type="simple">EW</abbrev>/<abbrev xmlns:xlink="http://www.w3.org/1999/xlink" xlink:title="pronotal width in posterior angles" id="ABBRID0E6RAE" xlink:type="simple">PWP</abbrev> 2.25; <abbrev xmlns:xlink="http://www.w3.org/1999/xlink" xlink:title="total length (PLM + EL)" id="ABBRID0EDSAE" xlink:type="simple">TL</abbrev>/<abbrev xmlns:xlink="http://www.w3.org/1999/xlink" xlink:title="maximum elytral width" id="ABBRID0EHSAE" xlink:type="simple">EW</abbrev> 1.25. Fore tibiae (Fig. <xref ref-type="fig" rid="F5">5C</xref>) stout; apical carinae distinct, covered with yellowish brown pubescence in inner surface; fore tibial tooth long and stout, situated in apical 1/4. Metatibial apices prolonged in form of bifid projection; outer angles longer than inner ones.</p><p>Aedeagus (Fig. <xref ref-type="fig" rid="F6">6E–H</xref>) 5.2 mm long, relatively slender; median lobe gently curved ventrally, slightly expanded ventrally in median part; apical branch short, pointed at apex; subapical branch long, winding, curved apically; tegmen movable, with short tegminal strut; endophallus consisting of bifid long right membranous lobe and long left membranous lobe, with rather sclerotized thumb-like projection in dorsal part.</p><p><italic>Female</italic>. Not available for examination.</p><p><italic>Measurements</italic>. Male (n = 1). <abbrev xmlns:xlink="http://www.w3.org/1999/xlink" xlink:title="total length (PLM + EL)" id="ABBRID0E4SAE" xlink:type="simple">TL</abbrev> 19.10 mm; PW 6.80 mm; PW 3.40 mm; PL 3.40 mm; PL 4.10 mm; <abbrev xmlns:xlink="http://www.w3.org/1999/xlink" xlink:title="elytral length from anterior margin to elytral apex, along suture including scutellum" id="ABBRID0EBTAE" xlink:type="simple">EL</abbrev> 15.70 mm; <abbrev xmlns:xlink="http://www.w3.org/1999/xlink" xlink:title="maximum elytral width" id="ABBRID0EFTAE" xlink:type="simple">EW</abbrev> 15.30 mm.</p></tp:treatment-sec><tp:treatment-sec sec-type="distribution" id="SECID0EJTAE"><title>Distribution.</title><p>Indonesia (Sulawesi: south and west).</p></tp:treatment-sec><tp:treatment-sec><!--Section generated to contain objects referenced in tp:taxon-treatment.--><fig id="F1" position="float" orientation="portrait"><label>Figure 1.</label><caption><p>Habitus of <italic><tp:taxon-name><tp:taxon-name-part taxon-name-part-type="genus" reg="Eumorphus">Eumorphus</tp:taxon-name-part></tp:taxon-name></italic> spp. <bold>A</bold><italic><tp:taxon-name><tp:taxon-name-part taxon-name-part-type="genus" reg="Eumorphus">E.</tp:taxon-name-part><tp:taxon-name-part taxon-name-part-type="species" reg="costatus">costatus</tp:taxon-name-part></tp:taxon-name></italic>, male <bold>B</bold><italic><tp:taxon-name><tp:taxon-name-part taxon-name-part-type="genus" reg="Eumorphus">E.</tp:taxon-name-part><tp:taxon-name-part taxon-name-part-type="species" reg="costatus">costatus</tp:taxon-name-part></tp:taxon-name></italic>, female <bold>C</bold><italic><tp:taxon-name><tp:taxon-name-part taxon-name-part-type="genus" reg="Eumorphus">E.</tp:taxon-name-part><tp:taxon-name-part taxon-name-part-type="species" reg="wegneri">wegneri</tp:taxon-name-part></tp:taxon-name></italic>, male. Scale bar: 5.0 mm.</p></caption><graphic xmlns:xlink="http://www.w3.org/1999/xlink" xlink:href="zookeys-820-139-g001.jpg" position="float" orientation="portrait" xlink:type="simple" id="oo_260909.jpg"/></fig><fig id="F3" position="float" orientation="portrait"><label>Figure 3.</label><caption><p>Elytra of <italic><tp:taxon-name><tp:taxon-name-part taxon-name-part-type="genus" reg="Eumorphus">Eumorphus</tp:taxon-name-part></tp:taxon-name></italic> spp. in dorso-lateral view. <bold>A</bold><italic><tp:taxon-name><tp:taxon-name-part taxon-name-part-type="genus" reg="Eumorphus">E.</tp:taxon-name-part><tp:taxon-name-part taxon-name-part-type="species" reg="costatus">costatus</tp:taxon-name-part></tp:taxon-name></italic>, male <bold>B</bold><italic><tp:taxon-name><tp:taxon-name-part taxon-name-part-type="genus" reg="Eumorphus">E.</tp:taxon-name-part><tp:taxon-name-part taxon-name-part-type="species" reg="costatus">costatus</tp:taxon-name-part></tp:taxon-name></italic>, female <bold>C</bold><italic><tp:taxon-name><tp:taxon-name-part taxon-name-part-type="genus" reg="Eumorphus">E.</tp:taxon-name-part><tp:taxon-name-part taxon-name-part-type="species" reg="wegneri">wegneri</tp:taxon-name-part></tp:taxon-name></italic>, male <bold>D</bold><italic><tp:taxon-name><tp:taxon-name-part taxon-name-part-type="genus" reg="Eumorphus">E.</tp:taxon-name-part><tp:taxon-name-part taxon-name-part-type="species" reg="mirabilis">mirabilis</tp:taxon-name-part></tp:taxon-name></italic> sp. n., male <bold>E</bold><italic><tp:taxon-name><tp:taxon-name-part taxon-name-part-type="genus" reg="Eumorphus">E.</tp:taxon-name-part><tp:taxon-name-part taxon-name-part-type="species" reg="mirabilis">mirabilis</tp:taxon-name-part></tp:taxon-name></italic> sp. n., female. Scale bar: 5.0 mm.</p></caption><graphic xmlns:xlink="http://www.w3.org/1999/xlink" xlink:href="zookeys-820-139-g003.jpg" position="float" orientation="portrait" xlink:type="simple" id="oo_260911.jpg"/></fig><fig id="F4" position="float" orientation="portrait"><label>Figure 4.</label><caption><p>Head and pronotum of <italic><tp:taxon-name><tp:taxon-name-part taxon-name-part-type="genus" reg="Eumorphus">Eumorphus</tp:taxon-name-part></tp:taxon-name></italic> spp. <bold>A</bold><italic><tp:taxon-name><tp:taxon-name-part taxon-name-part-type="genus" reg="Eumorphus">E.</tp:taxon-name-part><tp:taxon-name-part taxon-name-part-type="species" reg="costatus">costatus</tp:taxon-name-part></tp:taxon-name></italic>, male <bold>B</bold><italic><tp:taxon-name><tp:taxon-name-part taxon-name-part-type="genus" reg="Eumorphus">E.</tp:taxon-name-part><tp:taxon-name-part taxon-name-part-type="species" reg="costatus">costatus</tp:taxon-name-part></tp:taxon-name></italic>, female <bold>C</bold><italic><tp:taxon-name><tp:taxon-name-part taxon-name-part-type="genus" reg="Eumorphus">E.</tp:taxon-name-part><tp:taxon-name-part taxon-name-part-type="species" reg="wegneri">wegneri</tp:taxon-name-part></tp:taxon-name></italic>, male <bold>D</bold><italic><tp:taxon-name><tp:taxon-name-part taxon-name-part-type="genus" reg="Eumorphus">E.</tp:taxon-name-part><tp:taxon-name-part taxon-name-part-type="species" reg="mirabilis">mirabilis</tp:taxon-name-part></tp:taxon-name></italic> sp. n., male <bold>E</bold><italic><tp:taxon-name><tp:taxon-name-part taxon-name-part-type="genus" reg="Eumorphus">E.</tp:taxon-name-part><tp:taxon-name-part taxon-name-part-type="species" reg="mirabilis">mirabilis</tp:taxon-name-part></tp:taxon-name></italic> sp. n., female. Scale bar: 1.0 mm.</p></caption><graphic xmlns:xlink="http://www.w3.org/1999/xlink" xlink:href="zookeys-820-139-g004.jpg" position="float" orientation="portrait" xlink:type="simple" id="oo_260912.jpg"/></fig><fig id="F5" position="float" orientation="portrait"><label>Figure 5.</label><caption><p>Fore tibia of <italic><tp:taxon-name><tp:taxon-name-part taxon-name-part-type="genus" reg="Eumorphus">Eumorphus</tp:taxon-name-part></tp:taxon-name></italic> spp. in dorsal view. <bold>A</bold><italic><tp:taxon-name><tp:taxon-name-part taxon-name-part-type="genus" reg="Eumorphus">E.</tp:taxon-name-part><tp:taxon-name-part taxon-name-part-type="species" reg="costatus">costatus</tp:taxon-name-part></tp:taxon-name></italic>, male <bold>B</bold><italic><tp:taxon-name><tp:taxon-name-part taxon-name-part-type="genus" reg="Eumorphus">E.</tp:taxon-name-part><tp:taxon-name-part taxon-name-part-type="species" reg="costatus">costatus</tp:taxon-name-part></tp:taxon-name></italic>, female <bold>C</bold><italic><tp:taxon-name><tp:taxon-name-part taxon-name-part-type="genus" reg="Eumorphus">E.</tp:taxon-name-part><tp:taxon-name-part taxon-name-part-type="species" reg="wegneri">wegneri</tp:taxon-name-part></tp:taxon-name></italic>, male <bold>D</bold><italic><tp:taxon-name><tp:taxon-name-part taxon-name-part-type="genus" reg="Eumorphus">E.</tp:taxon-name-part><tp:taxon-name-part taxon-name-part-type="species" reg="mirabilis">mirabilis</tp:taxon-name-part></tp:taxon-name></italic> sp. n., male <bold>E</bold><italic><tp:taxon-name><tp:taxon-name-part taxon-name-part-type="genus" reg="Eumorphus">E.</tp:taxon-name-part><tp:taxon-name-part taxon-name-part-type="species" reg="mirabilis">mirabilis</tp:taxon-name-part></tp:taxon-name></italic> sp. n., female. Scale bar: 1.0 mm.</p></caption><graphic xmlns:xlink="http://www.w3.org/1999/xlink" xlink:href="zookeys-820-139-g005.jpg" position="float" orientation="portrait" xlink:type="simple" id="oo_260913.jpg"/></fig><fig id="F6" position="float" orientation="portrait"><label>Figure 6.</label><caption><p>Aedeagus of <italic><tp:taxon-name><tp:taxon-name-part taxon-name-part-type="genus" reg="Eumorphus">Eumorphus</tp:taxon-name-part></tp:taxon-name></italic> spp. <bold>A–D</bold><italic><tp:taxon-name><tp:taxon-name-part taxon-name-part-type="genus" reg="Eumorphus">E.</tp:taxon-name-part><tp:taxon-name-part taxon-name-part-type="species" reg="costatus">costatus</tp:taxon-name-part></tp:taxon-name></italic><bold>E–H</bold><italic><tp:taxon-name><tp:taxon-name-part taxon-name-part-type="genus" reg="Eumorphus">E.</tp:taxon-name-part><tp:taxon-name-part taxon-name-part-type="species" reg="wegneri">wegneri</tp:taxon-name-part></tp:taxon-name></italic><bold>I–L</bold><italic><tp:taxon-name><tp:taxon-name-part taxon-name-part-type="genus" reg="Eumorphus">E.</tp:taxon-name-part><tp:taxon-name-part taxon-name-part-type="species" reg="mirabilis">mirabilis</tp:taxon-name-part></tp:taxon-name></italic> sp. n. <bold>A, E, I</bold> ventral <bold>B, F, J</bold> lateral <bold>C, G, K</bold> dorsal <bold>D, H, I</bold> apical. Abbreviations: ab: apical branch ed: endophallus sb: subapical branch ts: tegminal strut. Scale bars: 1.0 mm.</p></caption><graphic xmlns:xlink="http://www.w3.org/1999/xlink" xlink:href="zookeys-820-139-g006.jpg" position="float" orientation="portrait" xlink:type="simple" id="oo_260914.jpg"/></fig></tp:treatment-sec><ref-list><ref id="B12"><mixed-citation xmlns:xlink="http://www.w3.org/1999/xlink" xlink:type="simple"><person-group><name name-style="western"><surname>Strohecker</surname><given-names>HF</given-names></name></person-group> (<year>1968</year>) <article-title>A synopsis of the genus <italic><tp:taxon-name><tp:taxon-name-part taxon-name-part-type="genus">Eumorphus</tp:taxon-name-part></tp:taxon-name></italic> (<tp:taxon-name><tp:taxon-name-part taxon-name-part-type="order">Coleoptera</tp:taxon-name-part></tp:taxon-name>: <tp:taxon-name><tp:taxon-name-part taxon-name-part-type="family">Endomychidae</tp:taxon-name-part></tp:taxon-name>).</article-title><source>Pacific Insect</source><volume>10</volume>(<issue>1</issue>): <fpage>79</fpage>–<lpage>112</lpage>.</mixed-citation></ref></ref-list></tp:taxon-treatment>
