# Supplementary material for: Eumorphusmarginatus group in Sulawesi, Indonesia (Coleoptera, Endomychidae)
Source: Zookeys. 2019 Jan 30;(820):139–49. doi: 10.3897/zookeys.820.31527 (PMC6365488; doi:10.3897/zookeys.820.31527)
Supplement: XML Treatment for Eumorphus mirabilis [file zookeys.820.31527-treatment4.xml]

<!DOCTYPE tp:taxon-treatment
  PUBLIC "-//TaxonX//DTD Taxonomic Treatment Publishing DTD v0 20100105//EN" "tax-treatment-NSO.dtd">
<tp:taxon-treatment xmlns:tp="http://www.plazi.org/taxpub"><tp:treatment-meta><kwd-group><label>Taxon classification</label><kwd><named-content xmlns:xlink="http://www.w3.org/1999/xlink" content-type="kingdom">Animalia</named-content></kwd><kwd><named-content xmlns:xlink="http://www.w3.org/1999/xlink" content-type="order">Coleoptera</named-content></kwd><kwd><named-content xmlns:xlink="http://www.w3.org/1999/xlink" content-type="family">Endomychidae</named-content></kwd></kwd-group><mixed-citation publication-type="journal"><person-group><name><surname>Yoshitomi</surname><given-names>Hiroyuki</given-names></name><name><surname>Sogoh</surname><given-names>Koichi</given-names></name></person-group><article-title><italic><tp:taxon-name><tp:taxon-name-part taxon-name-part-type="genus" reg="Eumorphus">Eumorphus</tp:taxon-name-part><tp:taxon-name-part taxon-name-part-type="species" reg="marginatus">marginatus</tp:taxon-name-part></tp:taxon-name></italic> group in Sulawesi, Indonesia (<tp:taxon-name><tp:taxon-name-part taxon-name-part-type="order">Coleoptera</tp:taxon-name-part></tp:taxon-name>, <tp:taxon-name><tp:taxon-name-part taxon-name-part-type="family">Endomychidae</tp:taxon-name-part></tp:taxon-name>)</article-title><source>Zookeys</source><day>30</day><month>1</month><year>2019</year><volume>2019</volume><issue>820</issue><fpage>139</fpage><lpage>149</lpage><pub-id pub-id-type="doi">10.3897/zookeys.820.31527</pub-id></mixed-citation></tp:treatment-meta><tp:nomenclature><tp:taxon-name>
            <tp:taxon-name-part taxon-name-part-type="genus" reg="Eumorphus">Eumorphus</tp:taxon-name-part>
            <tp:taxon-name-part taxon-name-part-type="species" reg="mirabilis">mirabilis</tp:taxon-name-part>
            <object-id xmlns:xlink="http://www.w3.org/1999/xlink" content-type="zoobank" xlink:type="simple">http://zoobank.org/82BE8F98-3293-4D4D-966C-5DA213E52B60</object-id>
          </tp:taxon-name><tp:taxon-status xmlns:xlink="http://www.w3.org/1999/xlink" xlink:type="simple">sp. n.</tp:taxon-status><xref ref-type="fig" rid="F2">Figs 2A, B</xref><xref ref-type="fig" rid="F3">; 3D, E</xref><xref ref-type="fig" rid="F4">; 4D, E</xref><xref ref-type="fig" rid="F5">; 5D, E</xref><xref ref-type="fig" rid="F6">; 6I–L</xref></tp:nomenclature><tp:treatment-sec sec-type="material" id="SECID0EKVAE"><title>Material examined.</title><p>Holotype, male (<named-content xmlns:xlink="http://www.w3.org/1999/xlink" content-type="dwc:institutional_code" xlink:type="simple">EUMJ</named-content>), “(C. SULAWESI) Puncak Dingin, alt. ca. 1700 m, 14.XI.1985, S. Nagai leg.” Paratypes, female (<named-content xmlns:xlink="http://www.w3.org/1999/xlink" content-type="dwc:institutional_code" xlink:type="simple">EUMJ</named-content>), same locality and collector, but 19.X.1985; 1 male and 1 female (<named-content xmlns:xlink="http://www.w3.org/1999/xlink" content-type="dwc:institutional_code" xlink:type="simple">NSMT</named-content>), “Puncak Palopo, C. Celebes, IV.1989”.</p></tp:treatment-sec><tp:treatment-sec sec-type="diagnosis" id="SECID0E6VAE"><title>Diagnosis.</title><p>This species can be easily separated from all other <italic><tp:taxon-name><tp:taxon-name-part taxon-name-part-type="genus" reg="Eumorphus">Eumorphus</tp:taxon-name-part></tp:taxon-name></italic> species in having cordiform elytra possessing one pair of spots and the pronotum laterally serrated.</p></tp:treatment-sec><tp:treatment-sec sec-type="description" id="SECID0EMWAE"><title>Description.</title><p><italic>Male</italic>.</p><p>Coloration of body black, with blueish luster; elytral spots reddish orange.</p><p>Antennae long, reaching ca. basal 1/4 of elytra; antennal club wide.</p><p>Pronotum (Fig. <xref ref-type="fig" rid="F4">4D</xref>) glossy, widely depressed in lateral parts; lateral margins irregularly serrate; lateral sulci relatively long, reaching ca. basal 1/3 of <abbrev xmlns:xlink="http://www.w3.org/1999/xlink" xlink:title="pronotal length in median line" id="ABBRID0E3WAE" xlink:type="simple">PLM</abbrev>; anterior angles nearly right-angled; posterior angles sharply pointed, projecting postero-ventrally; <abbrev xmlns:xlink="http://www.w3.org/1999/xlink" xlink:title="pronotal length in median line" id="ABBRID0EAXAE" xlink:type="simple">PLM</abbrev>/<abbrev xmlns:xlink="http://www.w3.org/1999/xlink" xlink:title="pronotal length from anterior angle to posterior margin" id="ABBRID0EEXAE" xlink:type="simple">PLS</abbrev> 0.82–0.87 (0.84); <abbrev xmlns:xlink="http://www.w3.org/1999/xlink" xlink:title="pronotal width in posterior angles" id="ABBRID0EIXAE" xlink:type="simple">PWP</abbrev>/<abbrev xmlns:xlink="http://www.w3.org/1999/xlink" xlink:title="pronotal width in anterior angles" id="ABBRID0EMXAE" xlink:type="simple">PWA</abbrev> 1.84–1.99 (1.91); <abbrev xmlns:xlink="http://www.w3.org/1999/xlink" xlink:title="pronotal width in posterior angles" id="ABBRID0EQXAE" xlink:type="simple">PWP</abbrev>/<abbrev xmlns:xlink="http://www.w3.org/1999/xlink" xlink:title="pronotal length in median line" id="ABBRID0EUXAE" xlink:type="simple">PLM</abbrev> 1.86–1.93 (1.90); <abbrev xmlns:xlink="http://www.w3.org/1999/xlink" xlink:title="pronotal width in posterior angles" id="ABBRID0EYXAE" xlink:type="simple">PWP</abbrev>/<abbrev xmlns:xlink="http://www.w3.org/1999/xlink" xlink:title="pronotal length from anterior angle to posterior margin" id="ABBRID0E3XAE" xlink:type="simple">PLS</abbrev> 1.53–1.68 (1.60). Elytra (Fig. <xref ref-type="fig" rid="F2">2A</xref>) cordiform, widest at anterior 1/4; lateral flattened margins wide, undulate vertically; elytral spots one pair, present in anterior 1/4, relatively large and oval, each distant from suture by half of its diameter; elytra along suture (Fig. <xref ref-type="fig" rid="F3">3D</xref>) distinctly elevated in basal 1/3; <abbrev xmlns:xlink="http://www.w3.org/1999/xlink" xlink:title="elytral length from anterior margin to elytral apex, along suture including scutellum" id="ABBRID0EIYAE" xlink:type="simple">EL</abbrev>/<abbrev xmlns:xlink="http://www.w3.org/1999/xlink" xlink:title="maximum elytral width" id="ABBRID0EMYAE" xlink:type="simple">EW</abbrev> 0.86–1.07 (0.97); <abbrev xmlns:xlink="http://www.w3.org/1999/xlink" xlink:title="elytral length from anterior margin to elytral apex, along suture including scutellum" id="ABBRID0EQYAE" xlink:type="simple">EL</abbrev>/<abbrev xmlns:xlink="http://www.w3.org/1999/xlink" xlink:title="pronotal length in median line" id="ABBRID0EUYAE" xlink:type="simple">PLM</abbrev> 4.02–4.41 (4.21); <abbrev xmlns:xlink="http://www.w3.org/1999/xlink" xlink:title="maximum elytral width" id="ABBRID0EYYAE" xlink:type="simple">EW</abbrev>/<abbrev xmlns:xlink="http://www.w3.org/1999/xlink" xlink:title="pronotal width in posterior angles" id="ABBRID0E3YAE" xlink:type="simple">PWP</abbrev> 2.21–2.42 (2.31); <abbrev xmlns:xlink="http://www.w3.org/1999/xlink" xlink:title="total length (PLM + EL)" id="ABBRID0EAZAE" xlink:type="simple">TL</abbrev>/<abbrev xmlns:xlink="http://www.w3.org/1999/xlink" xlink:title="maximum elytral width" id="ABBRID0EEZAE" xlink:type="simple">EW</abbrev> 1.07–1.31 (1.19). Fore tibiae (Fig. <xref ref-type="fig" rid="F5">5D</xref>) slender, slightly curved laterally in apical parts; apical carinae weakly projecting dorsally, covered with yellowish brown pubescence in dorsal and <!--PageBreak -->inner parts; fore tibial tooth short, situated in apical 1/4. Metatibial apices shortly prolonged in form of bifid projection; with outer angles shorter than inner ones.</p><fig id="F2" position="float" orientation="portrait"><label>Figure 2.</label><caption><p>Habitus of <italic><tp:taxon-name><tp:taxon-name-part taxon-name-part-type="genus" reg="Eumorphus">Eumorphus</tp:taxon-name-part><tp:taxon-name-part taxon-name-part-type="species" reg="mirabilis">mirabilis</tp:taxon-name-part></tp:taxon-name></italic> sp. n. <bold>A</bold> Holotype, male <bold>B</bold> paratype, female. Scale bar: 5.0 mm.</p></caption><graphic xmlns:xlink="http://www.w3.org/1999/xlink" xlink:href="zookeys-820-139-g002.jpg" position="float" orientation="portrait" xlink:type="simple" id="oo_260910.jpg"/></fig><fig id="F3" position="float" orientation="portrait"><label>Figure 3.</label><caption><p>Elytra of <italic><tp:taxon-name><tp:taxon-name-part taxon-name-part-type="genus" reg="Eumorphus">Eumorphus</tp:taxon-name-part></tp:taxon-name></italic> spp. in dorso-lateral view. <bold>A</bold><italic><tp:taxon-name><tp:taxon-name-part taxon-name-part-type="genus" reg="Eumorphus">E.</tp:taxon-name-part><tp:taxon-name-part taxon-name-part-type="species" reg="costatus">costatus</tp:taxon-name-part></tp:taxon-name></italic>, male <bold>B</bold><italic><tp:taxon-name><tp:taxon-name-part taxon-name-part-type="genus" reg="Eumorphus">E.</tp:taxon-name-part><tp:taxon-name-part taxon-name-part-type="species" reg="costatus">costatus</tp:taxon-name-part></tp:taxon-name></italic>, female <bold>C</bold><italic><tp:taxon-name><tp:taxon-name-part taxon-name-part-type="genus" reg="Eumorphus">E.</tp:taxon-name-part><tp:taxon-name-part taxon-name-part-type="species" reg="wegneri">wegneri</tp:taxon-name-part></tp:taxon-name></italic>, male <bold>D</bold><italic><tp:taxon-name><tp:taxon-name-part taxon-name-part-type="genus" reg="Eumorphus">E.</tp:taxon-name-part><tp:taxon-name-part taxon-name-part-type="species" reg="mirabilis">mirabilis</tp:taxon-name-part></tp:taxon-name></italic> sp. n., male <bold>E</bold><italic><tp:taxon-name><tp:taxon-name-part taxon-name-part-type="genus" reg="Eumorphus">E.</tp:taxon-name-part><tp:taxon-name-part taxon-name-part-type="species" reg="mirabilis">mirabilis</tp:taxon-name-part></tp:taxon-name></italic> sp. n., female. Scale bar: 5.0 mm.</p></caption><graphic xmlns:xlink="http://www.w3.org/1999/xlink" xlink:href="zookeys-820-139-g003.jpg" position="float" orientation="portrait" xlink:type="simple" id="oo_260911.jpg"/></fig><fig id="F4" position="float" orientation="portrait"><label>Figure 4.</label><caption><p>Head and pronotum of <italic><tp:taxon-name><tp:taxon-name-part taxon-name-part-type="genus" reg="Eumorphus">Eumorphus</tp:taxon-name-part></tp:taxon-name></italic> spp. <bold>A</bold><italic><tp:taxon-name><tp:taxon-name-part taxon-name-part-type="genus" reg="Eumorphus">E.</tp:taxon-name-part><tp:taxon-name-part taxon-name-part-type="species" reg="costatus">costatus</tp:taxon-name-part></tp:taxon-name></italic>, male <bold>B</bold><italic><tp:taxon-name><tp:taxon-name-part taxon-name-part-type="genus" reg="Eumorphus">E.</tp:taxon-name-part><tp:taxon-name-part taxon-name-part-type="species" reg="costatus">costatus</tp:taxon-name-part></tp:taxon-name></italic>, female <bold>C</bold><italic><tp:taxon-name><tp:taxon-name-part taxon-name-part-type="genus" reg="Eumorphus">E.</tp:taxon-name-part><tp:taxon-name-part taxon-name-part-type="species" reg="wegneri">wegneri</tp:taxon-name-part></tp:taxon-name></italic>, male <bold>D</bold><italic><tp:taxon-name><tp:taxon-name-part taxon-name-part-type="genus" reg="Eumorphus">E.</tp:taxon-name-part><tp:taxon-name-part taxon-name-part-type="species" reg="mirabilis">mirabilis</tp:taxon-name-part></tp:taxon-name></italic> sp. n., male <bold>E</bold><italic><tp:taxon-name><tp:taxon-name-part taxon-name-part-type="genus" reg="Eumorphus">E.</tp:taxon-name-part><tp:taxon-name-part taxon-name-part-type="species" reg="mirabilis">mirabilis</tp:taxon-name-part></tp:taxon-name></italic> sp. n., female. Scale bar: 1.0 mm.</p></caption><graphic xmlns:xlink="http://www.w3.org/1999/xlink" xlink:href="zookeys-820-139-g004.jpg" position="float" orientation="portrait" xlink:type="simple" id="oo_260912.jpg"/></fig><fig id="F5" position="float" orientation="portrait"><label>Figure 5.</label><caption><p>Fore tibia of <italic><tp:taxon-name><tp:taxon-name-part taxon-name-part-type="genus" reg="Eumorphus">Eumorphus</tp:taxon-name-part></tp:taxon-name></italic> spp. in dorsal view. <bold>A</bold><italic><tp:taxon-name><tp:taxon-name-part taxon-name-part-type="genus" reg="Eumorphus">E.</tp:taxon-name-part><tp:taxon-name-part taxon-name-part-type="species" reg="costatus">costatus</tp:taxon-name-part></tp:taxon-name></italic>, male <bold>B</bold><italic><tp:taxon-name><tp:taxon-name-part taxon-name-part-type="genus" reg="Eumorphus">E.</tp:taxon-name-part><tp:taxon-name-part taxon-name-part-type="species" reg="costatus">costatus</tp:taxon-name-part></tp:taxon-name></italic>, female <bold>C</bold><italic><tp:taxon-name><tp:taxon-name-part taxon-name-part-type="genus" reg="Eumorphus">E.</tp:taxon-name-part><tp:taxon-name-part taxon-name-part-type="species" reg="wegneri">wegneri</tp:taxon-name-part></tp:taxon-name></italic>, male <bold>D</bold><italic><tp:taxon-name><tp:taxon-name-part taxon-name-part-type="genus" reg="Eumorphus">E.</tp:taxon-name-part><tp:taxon-name-part taxon-name-part-type="species" reg="mirabilis">mirabilis</tp:taxon-name-part></tp:taxon-name></italic> sp. n., male <bold>E</bold><italic><tp:taxon-name><tp:taxon-name-part taxon-name-part-type="genus" reg="Eumorphus">E.</tp:taxon-name-part><tp:taxon-name-part taxon-name-part-type="species" reg="mirabilis">mirabilis</tp:taxon-name-part></tp:taxon-name></italic> sp. n., female. Scale bar: 1.0 mm.</p></caption><graphic xmlns:xlink="http://www.w3.org/1999/xlink" xlink:href="zookeys-820-139-g005.jpg" position="float" orientation="portrait" xlink:type="simple" id="oo_260913.jpg"/></fig><p>Aedeagus (Fig. <xref ref-type="fig" rid="F6">6I–L</xref>) 5.4 mm long, relatively slender; median lobe gently curved ventrally; apical branch short, trapezoidal in apical part, with small projection in dorsal part of apical branch; subapical branch slender and long, evenly curved antero-laterally; tegmen movable, with relatively long tegminal strut; endophallus consisting of bifid long right membranous lobe and long left membranous lobe.</p><fig id="F6" position="float" orientation="portrait"><label>Figure 6.</label><caption><p>Aedeagus of <italic><tp:taxon-name><tp:taxon-name-part taxon-name-part-type="genus" reg="Eumorphus">Eumorphus</tp:taxon-name-part></tp:taxon-name></italic> spp. <bold>A–D</bold><italic><tp:taxon-name><tp:taxon-name-part taxon-name-part-type="genus" reg="Eumorphus">E.</tp:taxon-name-part><tp:taxon-name-part taxon-name-part-type="species" reg="costatus">costatus</tp:taxon-name-part></tp:taxon-name></italic><bold>E–H</bold><italic><tp:taxon-name><tp:taxon-name-part taxon-name-part-type="genus" reg="Eumorphus">E.</tp:taxon-name-part><tp:taxon-name-part taxon-name-part-type="species" reg="wegneri">wegneri</tp:taxon-name-part></tp:taxon-name></italic><bold>I–L</bold><italic><tp:taxon-name><tp:taxon-name-part taxon-name-part-type="genus" reg="Eumorphus">E.</tp:taxon-name-part><tp:taxon-name-part taxon-name-part-type="species" reg="mirabilis">mirabilis</tp:taxon-name-part></tp:taxon-name></italic> sp. n. <bold>A, E, I</bold> ventral <bold>B, F, J</bold> lateral <bold>C, G, K</bold> dorsal <bold>D, H, I</bold> apical. Abbreviations: ab: apical branch ed: endophallus sb: subapical branch ts: tegminal strut. Scale bars: 1.0 mm.</p></caption><graphic xmlns:xlink="http://www.w3.org/1999/xlink" xlink:href="zookeys-820-139-g006.jpg" position="float" orientation="portrait" xlink:type="simple" id="oo_260914.jpg"/></fig><!--PageBreak --><p><italic>Female</italic>. Similar to male, but sexual dimorphism distinct in the following characteristics: posterior angles of pronotum (Fig. <xref ref-type="fig" rid="F4">4E</xref>) ca. 50°; fore tibiae (Fig. <xref ref-type="fig" rid="F5">5E</xref>) slender, slightly curved laterally in apical parts, covered with yellowish brown pubescence in apical half; metatibial apices simple; <abbrev xmlns:xlink="http://www.w3.org/1999/xlink" xlink:title="pronotal length in median line" id="ABBRID0EAFAG" xlink:type="simple">PLM</abbrev>/<abbrev xmlns:xlink="http://www.w3.org/1999/xlink" xlink:title="pronotal length from anterior angle to posterior margin" id="ABBRID0EEFAG" xlink:type="simple">PLS</abbrev> 0.77–0.78 (0.78); <abbrev xmlns:xlink="http://www.w3.org/1999/xlink" xlink:title="pronotal width in posterior angles" id="ABBRID0EIFAG" xlink:type="simple">PWP</abbrev>/<abbrev xmlns:xlink="http://www.w3.org/1999/xlink" xlink:title="pronotal width in anterior angles" id="ABBRID0EMFAG" xlink:type="simple">PWA</abbrev> 1.60–1.68 (1.64); <abbrev xmlns:xlink="http://www.w3.org/1999/xlink" xlink:title="pronotal width in posterior angles" id="ABBRID0EQFAG" xlink:type="simple">PWP</abbrev>/<abbrev xmlns:xlink="http://www.w3.org/1999/xlink" xlink:title="pronotal length in median line" id="ABBRID0EUFAG" xlink:type="simple">PLM</abbrev> 1.78–1.91 (1.85); <abbrev xmlns:xlink="http://www.w3.org/1999/xlink" xlink:title="pronotal width in posterior angles" id="ABBRID0EYFAG" xlink:type="simple">PWP</abbrev>/<abbrev xmlns:xlink="http://www.w3.org/1999/xlink" xlink:title="pronotal length from anterior angle to posterior margin" id="ABBRID0E3FAG" xlink:type="simple">PLS</abbrev> 1.37–1.50 (1.44); <abbrev xmlns:xlink="http://www.w3.org/1999/xlink" xlink:title="elytral length from anterior margin to elytral apex, along suture including scutellum" id="ABBRID0EAGAG" xlink:type="simple">EL</abbrev>/<abbrev xmlns:xlink="http://www.w3.org/1999/xlink" xlink:title="maximum elytral width" id="ABBRID0EEGAG" xlink:type="simple">EW</abbrev><!--PageBreak -->0.99–1.07 (1.03); <abbrev xmlns:xlink="http://www.w3.org/1999/xlink" xlink:title="elytral length from anterior margin to elytral apex, along suture including scutellum" id="ABBRID0EKGAG" xlink:type="simple">EL</abbrev>/<abbrev xmlns:xlink="http://www.w3.org/1999/xlink" xlink:title="pronotal length in median line" id="ABBRID0EOGAG" xlink:type="simple">PLM</abbrev> 4.45–4.46 (4.45); <abbrev xmlns:xlink="http://www.w3.org/1999/xlink" xlink:title="maximum elytral width" id="ABBRID0ESGAG" xlink:type="simple">EW</abbrev>/<abbrev xmlns:xlink="http://www.w3.org/1999/xlink" xlink:title="pronotal width in posterior angles" id="ABBRID0EWGAG" xlink:type="simple">PWP</abbrev> 2.33–2.35 (2.34); <abbrev xmlns:xlink="http://www.w3.org/1999/xlink" xlink:title="total length (PLM + EL)" id="ABBRID0E1GAG" xlink:type="simple">TL</abbrev>/<abbrev xmlns:xlink="http://www.w3.org/1999/xlink" xlink:title="maximum elytral width" id="ABBRID0E5GAG" xlink:type="simple">EW</abbrev> 1.21–1.32 (1.26).</p><p><italic>Measurements</italic>. Male (n = 2). <abbrev xmlns:xlink="http://www.w3.org/1999/xlink" xlink:title="total length (PLM + EL)" id="ABBRID0EGHAG" xlink:type="simple">TL</abbrev> 16.55–18.65 (17.60) mm; PW 6.37–6.43 (6.40) mm; PW 3.20–3.50 (3.35) mm; PL 3.30–3.45 (3.38) mm; PL 3.80–4.20 (4.00) mm; <abbrev xmlns:xlink="http://www.w3.org/1999/xlink" xlink:title="elytral length from anterior margin to elytral apex, along suture including scutellum" id="ABBRID0EKHAG" xlink:type="simple">EL</abbrev> 13.25–15.20 (14.23) mm; <abbrev xmlns:xlink="http://www.w3.org/1999/xlink" xlink:title="maximum elytral width" id="ABBRID0EOHAG" xlink:type="simple">EW</abbrev> 14.20–15.40 (14.80) mm. Female (n = 2). <abbrev xmlns:xlink="http://www.w3.org/1999/xlink" xlink:title="total length (PLM + EL)" id="ABBRID0ESHAG" xlink:type="simple">TL</abbrev> 16.23–16.38 (16.31) mm; PW 5.35–5.70 (5.53) mm; PW 3.35–3.40 (3.38) mm; PL 2.98–3.00 (2.99) mm; PL 3.80–3.90 (3.85) mm; <abbrev xmlns:xlink="http://www.w3.org/1999/xlink" xlink:title="elytral length from anterior margin to elytral apex, along suture including scutellum" id="ABBRID0EWHAG" xlink:type="simple">EL</abbrev> 13.25–13.38 (13.32) mm; <abbrev xmlns:xlink="http://www.w3.org/1999/xlink" xlink:title="maximum elytral width" id="ABBRID0E1HAG" xlink:type="simple">EW</abbrev> 12.45–13.40 (12.93) mm.</p></tp:treatment-sec><tp:treatment-sec sec-type="distribution" id="SECID0E5HAG"><title>Distribution.</title><p>Indonesia (Sulawesi: Central).</p></tp:treatment-sec></tp:taxon-treatment>
